# Supplementary material for: Autophagy-related genes prognosis signature as potential predictive markers for immunotherapy in hepatocellular carcinoma
Source: PeerJ. 2020 Jan 17;8:e8383. doi: 10.7717/peerj.8383 (PMC6970541; doi:10.7717/peerj.8383)
Supplement: Supplemental Information 11 [file peerj-08-8383-s011.r]

  #install.packages("glmnet")
  #install.packages("survival")
  
  
  library("glmnet")
  library("survival")
  
  setwd("C:\\Users\\maodeli\\Desktop\\m6A\\liver\\21.lasso")              
  rt=read.table("expTime.txt",header=T,sep="\t",row.names=1)       
  rt$futime=rt$futime/365
  
  gene=read.table("gene.txt",header=F)
  rt=rt[,c("futime","fustat",as.vector(gene[,1]))]
  
  x=as.matrix(rt[,c(3:ncol(rt))])
  y=data.matrix(Surv(rt$futime,rt$fustat))
  
  fit <- glmnet(x, y, family = "cox", maxit = 1000)
  pdf("lambda.pdf")
  plot(fit, xvar = "lambda", label = TRUE)
  dev.off()
  
  cvfit <- cv.glmnet(x, y, family="cox", maxit = 1000)
  pdf("cvfit.pdf")
  plot(cvfit)
  abline(v=log(c(cvfit$lambda.min,cvfit$lambda.1se)),lty="dashed")
  dev.off()
  
  coef <- coef(fit, s = cvfit$lambda.min)
  index <- which(coef != 0)
  actCoef <- coef[index]
  lassoGene=row.names(coef)[index]
  geneCoef=cbind(Gene=lassoGene,Coef=actCoef)
  write.table(geneCoef,file="geneCoef.txt",sep="\t",quote=F,row.names=F)
  
  riskScore=predict(cvfit, newx = x, s = "lambda.min",type="response")
  outCol=c("futime","fustat",lassoGene)
  risk=as.vector(ifelse(riskScore>median(riskScore),"high","low"))
  outTab=cbind(rt[,outCol],riskScore=as.vector(riskScore),risk)
  write.table(cbind(id=rownames(outTab),outTab),
      file="lassoRisk.txt",
      sep="\t",
      quote=F,
      row.names=F)
