# Supplementary material for: Autophagy-related genes prognosis signature as potential predictive markers for immunotherapy in hepatocellular carcinoma
Source: PeerJ. 2020 Jan 17;8:e8383. doi: 10.7717/peerj.8383 (PMC6970541; doi:10.7717/peerj.8383)
Supplement: Supplemental Information 14 [file peerj-08-8383-s014.r]

#install.packages('e1071')
#install.packages('parallel')

#if (!requireNamespace("BiocManager", quietly = TRUE))
# install.packages("BiocManager")
#BiocManager::install("preprocessCore", version = "3.5")


setwd("C:\\Users\\maodeli\\Desktop\\TCGAimmune\\06.CIBERSORT")
source("CIBERSORT.R")
results=CIBERSORT("ref.txt", "uniq.symbol.txt", perm=100, QN=TRUE)
